# Supplementary material for: Outcomes of amoebic, fungal, and bacterial keratitis: A retrospective cohort study
Source: PLoS One. 2022 Feb 16;17(2):e0264021. doi: 10.1371/journal.pone.0264021 (PMC8849599; doi:10.1371/journal.pone.0264021)
Supplement: S1 Data — (CSV) [file pone.0264021.s001.csv]

organism	age	gender	dursympt2	pres_infsize	va_enroll2	trauma	past_ocular_surgery	cataract	pkp	othersurgery	rct	clwear	abx	antifungal	steroid	presdepthpost	monthstolastfu	ltfu1m	re_epithelialized	dursympt_wks	daystoreepi2	daystodiscont	daystoperforgraft	daystoiop2	daystocat2	censw3
acanthamoeba	5	1	21	8	2.7	0	0	0	0	0		0	0	1	0	0	3.4520547	0	1	3	56	105	105	105	105	1.5593206
acanthamoeba	50	0	15	2	1.4771212	1	0	0	0	0		0	1	1	0	0	3.2219179	0	0	2.1428571	98	98	98	98	98	1.1735556
acanthamoeba	17	1	10	2	2.3	1	0	0	0	0		0	1	1	0	1	9.7643833	0	0	1.4285715	297	66	297	297	297	1.377471
acanthamoeba	35	1	7	10	2.7	1	0	0	0	0		0	0	0	0	1	2.3671234	0	0	1	72	72	72	72	72	1.5005037
acanthamoeba	42	0	12	9	2.3	0	0	0	0	0		0	0	0	0	1	5.2602739	0	1	1.7142857	113	130	160	50	160	1.3416513
acanthamoeba	46	0	28	7	1.7781513	1	0	0	0	0		0	1	1	0	0	1.939726	0	1	4	3	59	59	59	59	1.1739961
acanthamoeba	25	1	20	6	2.7	1	1	1	0	0		0	1	1	0	0	5.5890412	0	1	2.8571429	51	81	170	170	170	1.2890347
acanthamoeba	55	0	30	12	2.7	1	0	0	0	0		0	1	1	0	1	5.5890412	0	0	4.2857141	170	33	7	8	170	1.0952622
acanthamoeba	40	1	10	3	.47712126	1	0	0	0	0		0	0	1	0	0	1.0849315	0	1	1.4285715	27	33	33	33	33	1.6227732
acanthamoeba	67	0	90	6.3000002	2.3	1	0	0	0	0		0	0	1	0	1	6.8054795	0	1	12.857142	144	114	207	207	207	1.2914542
acanthamoeba	25	1	15	2.2	0	0	0	0	0	0		0	1	0	0	0	2.49863	0	0	2.1428571	76	38	76	76	76	1.2964723
acanthamoeba	40	1	7	1.4	1.7781513	0	0	0	0	0		0	1	0	0	1	3.0575342	0	0	1	93	46.5	93	93	93	1.2838289
acanthamoeba	40	0	2	6	1.7781513	0	0	0	0	0		0	1	1	0	0	6.4438357	0	1	.2857143	132	191	196	196	196	1.1341847
acanthamoeba	25	0	28	3	2.7	1	0	0	0	0		0	1	1	0	0	6.7397261	0	0	4	205	10	10	205	205	1.1053159
acanthamoeba	60	1	539	12	2.7	0	1	1	0	0		0	1	1	0	1	1.1835617	0	0	77	36	36	36	36	36	1.090143
acanthamoeba	52	0	28	2.2	1.7781513	1	0	0	0	0		0	1	1	0	0	2.6630137	0	0	4	81	81	81	81	81	1.2082654
acanthamoeba	28	1	10	11	2.7	1	0	0	0	0		0	0	0	0	1	12.230137	0	1	1.4285715	70	70	372	372	372	1.5775874
acanthamoeba	55	0	8	10	2.7	1	0	0	0	0		0	1	1	0	1	5.2931509	0	1	1.1428572	143	161	161	161	161	1.1501775
acanthamoeba	30	1	28	7	2.3	0	0	0	0	0		0	0	1	0	0	12.920547	0	1	4	23	198	393	393	393	1.5952246
acanthamoeba	30	1	7	4.5	.77815127	0	0	0	0	0		0	1	0	0	1	9.2054796	0	1	1	190	277	280	1	280	1.1666753
acanthamoeba	52	0	15	4.6999998	2.3	1	0	0	0	0		0	1	0	0	0	7.4630136	0	1	2.1428571	155	155	227	227	227	1.3900803
acanthamoeba	73	0	15	4.5	.60206002	0	1	1	0	0		0	1	0	0	0	1.2164384	0	0	2.1428571	37	37	37	37	37	1.1878816
acanthamoeba	49	0	60	5.5	2.0791812	0	0	0	0	0		0	1	1	0	0	13.906849	0	1	8.5714283	33	106	423	423	423	1.1073166
acanthamoeba	38	0	15	2.8	1.4771212	1	0	0	0	0		0	1	1	1	0	5.6547947	0	1	2.1428571	123	172	81	23	172	1.0827026
acanthamoeba	12	1	15	3.5	0	0	0	0	0	0		0	1	0	0	0	24.263014	0	1	2.1428571	100	100	738	738	738	1.2860131
acanthamoeba	45	1	7	4	1.7781513	0	0	0	0	0		0	1	1	1	0	.98630136	0	1	1	30	30	30	30	30	1.03438
acanthamoeba	10	0	5	8	1	0	0	0	0	0		0	1	0	0	1	12	0	1	.71428573	53	89	365	365	365	1.2165291
acanthamoeba	29	0	1	4.1999998	0	1	0	0	0	0		0	0	0	0	0	6.6082191	0	1		116	97	201	16	201	1.5431907
acanthamoeba	40	0	1	5	1.0791812	1	0	0	0	0		0	1	0	0	0	2.4328768	0	1		31	74	74	74	74	1.1371918
acanthamoeba	36	0	7	5	1.30103	1	0	0	0	0		0	1	1	0	0	2.4328768	0	1	1	37	37	74	74	74	1.1950308
acanthamoeba	11	0	6	8.5	1.9	1	0	0	0	0		0	1	1	0	1	1.479452	0	0	.85714287	45	22.5	45	45	45	1.1316122
acanthamoeba	14	1	10	9	2.7	0	0	0	0	0		0	1	1	0	0	2.2356164	0	1	1.4285715	29	68	68	68	68	1.1709952
acanthamoeba	27	0	20	4.6999998	1.4771212	1	0	0	0	0		0	0	0	0	0	1.2164384	0	1	2.8571429	37	37	37	37	37	1.5828084
acanthamoeba	19	1	10	6	.77815127	0	0	0	0	0		1	1	0	0	1	3.5178082	0	1	1.4285715	0	107	107	107	107	1.5226116
acanthamoeba	29	0	28	7.6999998	1.9	1	0	0	0	0		0	1	1	0	0	8.1205482	0	0	4	247	9	4	9	247	1.1946193
acanthamoeba	40	1	4	4	1	1	0	0	0	0		0	0	0	0	0	8.3178082	0	0	.5714286	253	253	215	219	253	1.683619
acanthamoeba	45	1	10	2.8	1.0791812	1	0	0	0	0		0	0	0	1	0	6.9698629	0	1	1.4285715	9	140	212	212	212	1.3424625
acanthamoeba	58	0	196	12	2.7	0	1	0	0	1		0	0	0	0	1	2.2356164	0	0	28	68	68	1	68	1	1.4429008
acanthamoeba	41	0	15	6	.77815127	1	0	0	0	0		0	1	0	0	0	6.1808219	0	0	2.1428571	188	41	41	12	188	1.3580682
acanthamoeba	60	0	1	8	1.0791812	0	0	0	0	0		0	1	1	0	1	1.8739727	0	0		57	57	57	57	57	1.1137604
acanthamoeba	3	1	28	5	2.7	0	0	0	0	0		0	1	0	0	0	3.6493151	0	1	4	43	39	111	111	111	1.2619078
acanthamoeba	6	1	20	5.9000001	2.7	0	0	0	0	0		0	1	1	0	1	11.572602	0	1	2.8571429	57	230	352	352	352	1.2433804
acanthamoeba	35	1	11	5.5	.60206002	0	0	0	0	0		0	1	1	0	0	37.906849	0	1	1.5714285	30	81	1153	1153	1153	1.168896
acanthamoeba	50	1	90	7.3000002	2.0791812	0	0	0	0	0		0	1	1	0	1	8.0547943	0	1	12.857142	17	82	245	245	245	1.13272
acanthamoeba	29	1	2	6	1.9	1	0	0	0	0		0	1	0	0	1	13.512329	0	0	.2857143	411	190	45	16	411	1.4207141
acanthamoeba	27	0	112	2	.47712126	1	0	0	0	0		0	1	0	0	1	6.7068491	0	1	16	37	92	204	204	204	1.276697
acanthamoeba	23	1	7	8.8999996	1.0791812	1	0	0	0	0		0	1	0	0	0	6.3123288	0	1	1	73	73	192	192	192	1.4014298
acanthamoeba	55	1	56	6.9000001	2.7	1	0	0	0	0		0	0	0	0	1	17.687672	0	0	8	538	538	2	4	5	1.1618938
acanthamoeba	24	1	7	8	1.7781513	1	1	1	0	0		0	1	0	0	0	12.328767	0	1	1	56	62	375	21	375	1.2599249
acanthamoeba	35	0	56	5	2.3	1	0	0	0	0		0	1	1	1	0	20.153425	0	1	8	56	120	613	613	613	1.1705635
acanthamoeba	50	1	4	3.5	.30103001	0	0	0	0	0		0	1	0	0	0	10.980822	0	1	.5714286	0	334	334	334	98	1.3236196
acanthamoeba	17	0	7	9	2.3	0	0	0	0	0		0	1	0	0	0	5.161644	0	1	1	49	67	157	157	157	1.2349784
acanthamoeba	38	0	42	4.0999999	2.0791812	0	0	0	0	0		0	1	1	0	0	5.7205482	0	1	6	65	174	174	174	174	1.326381
acanthamoeba	23	1	112	7	2.0791812	0	0	0	0	0		1	1	0	0	0	36.78904	0	0	16	1119	112	1119	1119	1119	1.3233633
acanthamoeba	38	0	28	6	1.9	1	0	0	0	0		0	1	1	0	0	12.756165	0	1	4	61	388	388	388	388	1.1995192
acanthamoeba	70	0	20	4.5	3	0	0	0	0	0		0	0	0	0	0	2.5643835	0	1	2.8571429	78	22	78	78	78	1.1382834
acanthamoeba	35	1	7	11	1.7781513	1	0	0	0	0		0	0	1	0	0	7.0356164	0	0	1	214	48	214	214	214	1.3766669
acanthamoeba	40	0	7	1	.77815127	0	0	0	0	0		0	0	0	0	0	9.3369865	0	1	1	0	284	284	284	284	1.4548936
acanthamoeba	48	1	28	8	2.7	1	0	0	0	0		0	1	0	1	0	7.6273971	0	1	4	232	225	232	126	232	1.1873232
acanthamoeba	35	1	84	1	.30103001	1	0	0	0	0		0	0	0	0	0	3.2876713	0	0	12	100	100	100	46	100	2.3161027
acanthamoeba	30	1	56	6	2.3	0	0	0	0	0		0	0	0	0	1	2.7287672	0	0	8	83	83	83	83	83	1.78119
acanthamoeba	26	0	90	10	2.3	1	0	0	0	0		0	1	0	0	1	6.5095892	0	0	12.857142	198	124	198	198	198	1.5212233
acanthamoeba	35	0	20	5.5	1	1	0	0	0	0		0	1	0	0	0	4.241096	0	1	2.8571429	13	52	129	129	129	1.3560625
acanthamoeba	52	0	3	0	.17609125	1	0	0	0	0		0	1	0	0	0	1.8410959	0	1	.42857143	49	56	56	56	56	1.3581843
acanthamoeba	30	0	15	7	2.3	1	0	0	0	0		0	1	0	0	1	1.8410959	0	1	2.1428571	40	56	56	56	56	1.3057513
acanthamoeba	65	0	15	4.5	2.3	1	0	0	0	0		0	0	0	0	1	1.4136987	0	0	2.1428571	43	43	43	43	43	1.1698183
acanthamoeba	52	0	7	0	.30103001	1	0	0	0	0		0	1	0	0	0	6.049315	0	0	1	184	184	184	184	184	1.3603137
acanthamoeba	41	0	7	0	.60206002	1	0	0	0	0		0	1	1	1	0	3.4520547	0	1	1	94	105	105	105	105	1.0937934
acanthamoeba	35	1	30	4.6999998	2.7	0	0	0	0	0		0	0	0	0	0	6.3123288	0	0	4.2857141	192	11	42	192	192	1.9612284
acanthamoeba	33	0	5	8	2.0791812	0	0	0	0	0		0	1	0	1	1	7.2986302	0	1	.71428573	127	159	222	222	222	1.1204836
acanthamoeba	45	1	28	5	2.3	1	0	0	0	0		0	1	1	0	0	.032876711	1	0	4	1	1	1	1	1	1.4143564
acanthamoeba	69	1	28	1	1.7781513	0	0	0	0	0		0	0	0	0	0	0	1	0	4	0	0	0	0	0	2.2354317
acanthamoeba	17	0	28	4.9000001	.30103001	1	0	0	0	0		0	0	0	0	0	0	1	1	4	0	0	0	0	0	1.5311265
acanthamoeba	75	0	10	4.5	1.9	0	0	0	0	0		0	0	0	0	0	.69041097	1	0	1.4285715	21	21	21	21	21	1.1627429
acanthamoeba	36	0	84	3.9000001	1.0791812	1	0	0	0	0		0	0	1	0	0	0	1	0	12	0	0	0	0	0	1.6374495
acanthamoeba	25	0	60	2.8	.17609125	0	0	0	0	0		0	0	0	0	1	.32876712	1	0	8.5714283	10	5	10	10	10	1.3480415
acanthamoeba	38	0	20	2.8	1.7781513	0	0	0	0	0		0	0	0	0	0	0	1	0	2.8571429	0	0	0	0	0	1.9814904
acanthamoeba	27	1	2	6	2.0791812	1	0	0	0	0		0	0	0	0	0	.55890411	1	0	.2857143	17	17	17	17	17	1.5940911
acanthamoeba	34	0	20	1.7	1	1	0	0	0	0		0	0	0	0	0	.69041097	1	1	2.8571429	7	21	21	21	21	1.5790596
acanthamoeba	15	1	28	0	1.30103	0	0	0	0	0		1	0	0	0	0	.16438356	1	0	4	5	5	5	5	5	2.0371122
acanthamoeba	35	0	28	9	2.7	1	0	0	0	0		0	1	1	0	1	.59178084	1	0	4	18	18	18	18	18	1.291661
acanthamoeba	26	0	28	9	2.3	1	0	0	0	0		0	1	0	0	1	0	1	0	4	0	0	0	0	0	1.2561672
acanthamoeba	50	1	21	7.6999998	2.3	1	0	0	0	0		0	0	0	0	0	.55890411	1	0	3	17	17	17	17	17	1.3958037
acanthamoeba	40	0	5	8	2.0791812	1	0	0	0	0		0	0	0	0	0	.19726028	1	0	.71428573	6	6	6	6	6	1.6260439
acanthamoeba	55	0	1	11	2.3	0	0	0	0	0		0	0	0	0	0	.098630138	1	0		3	3	3	3	3	1.5016909
acanthamoeba	35	1	14	1.6	.60206002	0	0	0	0	0		0	1	1	0	0	0	1	0	2	0	0	0	0	0	1.1687912
acanthamoeba	62	0	15	6	2.7	0	0	0	0	0		0	1	1	0	1	0	1	0	2.1428571	0	0	0	0	0	1.0926207
acanthamoeba	32	0	28	4.5	2.7	1	0	0	0	0		0	0	1	0	0	.95342463	1	0	4	29	29	29	29	27	1.1751014
acanthamoeba	30	1	3	2.2	1.7781513	1	0	0	0	0		0	0	0	0	1	.36164382	1	0	.42857143	11	5.5	0	11	2	1.813219
acanthamoeba	30	0	20	4.9000001	2.0791812	1	0	0	0	0		0	1	0	0	1	.59178084	1	0	2.8571429	18	18	18	18	18	1.5428264
acanthamoeba	61	1	28	4.5	2.7	1	0	0	0	0		0	1	0	0	0	.36164382	1	0	4	11	11	11	11	11	1.3941944
acanthamoeba	36	0	28	10	2.3	1	0	0	0	0		0	0	0	0	1	.95342463	1	0	4	29	29	29	29	29	1.8850838
acanthamoeba	42	0	56	4.9000001	1.7781513	1	0	0	0	0		0	1	0	1	0	.72328764	1	1	8	2	22	22	22	22	1.3815112
bacteria	62	0	4	4	0	1	0	0	0	0		0	0	1	0	1	2.5972602	0	1	.5714286	23	79	79	23	79	1.2440815
bacteria	43	0	2	3.9000001	2.3	0	0	0	0	0	scut	0	1	0	0	1	12.789042	0	1	.2857143	8	22	389	389	389	1.1587718
bacteria	55	1	1	4	.47712126	1	0	0	0	0		0	0	0	0	0	1.1835617	0	1	.14285715	10	36	36	36	36	2.4361236
bacteria	70	0	7	3.9000001	1.7781513	0	1	1	0	0		0	0	0	0	0	1.6438357	0	1	1	3	50	50	50	50	1.4282404
bacteria	40	0	2	1.5	1	1	0	0	0	0	scut	0	1	0	0	0	11.835616	0	1	.2857143	9	23	360	360	360	2.4414618
bacteria	35	1	4	8.5	2.7	1	0	0	0	0		0	1	1	0	1	1.9726027	0	0	.5714286	60	60	20	60	60	1.1781577
bacteria	65	1	19	9	2.7	1	1	1	0	0		0	0	1	0	1	8.1863012	0	1	2.7142856	41	95	23	23	249	1.5190878
bacteria	59	0	5	3.8	1.1760913	1	0	0	0	0	scut	0	0	0	0	0	3.3863013	0	1	.71428573	10	24	103	103	103	1.4907094
bacteria	76	0	2	3	1.4771212	0	1	1	0	0		0	0	0	0	0	13.545205	0	1	.2857143	103	154	50	412	412	1.7922397
bacteria	45	0	2	2	0	1	0	0	0	0	scut	0	0	0	0	0	11.90137	0	1	.2857143	10	24	362	362	362	2.3846028
bacteria	66	0	3	1.4	2.7	1	0	0	0	0	scut	0	0	0	0	0	7.1013699	0	1	.42857143	25	27	216	216	216	1.4269575
bacteria	50	0	7	4.9000001	1.9	0	0	0	0	0		0	0	0	0	1	6.0821919	0	0	1	185	185	3	185	185	1.3197321
bacteria	60	0	3	3.9000001	.77815127	1	1	1	0	0	scut	0	0	0	0	0	6.1150684	0	1	.42857143	14	22	186	186	186	1.7947891
bacteria	50	0	28	0	1.4771212	1	1	1	0	0		0	0	0	0	0	23.408218	0	1	4	0	133	712	712	712	1.9403678
bacteria	74	1	1	5.5	2.7	0	0	0	0	0		0	1	0	1	1	6.6082191	0	0		201	13	12	201	201	1.3207128
bacteria	53	1	1	3.5	0	0	0	0	0	0		1	0	0	0	0	15.419178	0	1		84	136	469	469	469	3.6336861
bacteria	35	0	3	4.9000001	2.3	1	0	0	0	0		0	1	0	0	1	6.1479454	0	1	.42857143	40	168	187	26	187	1.2426997
bacteria	50	0	7	12	2.7	0	0	0	0	0		0	1	1	0	1	2.0054793	0	0	1	61	61	61	61	61	1.1250565
bacteria	35	0	3	3	.60206002	1	0	0	0	0		0	0	0	0	0	3.1232877	0	1	.42857143	15	21	95	95	95	2.1816614
bacteria	20	0	1	2.4000001	0	1	0	0	0	0		0	0	0	0	0	6.9369864	0	1	.14285715	3	44	211	211	211	2.2924652
bacteria	60	0	15	4	2.3	1	1	1	0	0		0	0	0	0	1	1.8739727	0	0	2.1428571	57	57	15	16	57	1.2293621
bacteria	65	1	4	1.7	0	0	1	1	0	0		1	0	0	1	0	16.832876	0	1	.5714286	34	6	512	512	512	1.3434445
bacteria	57	0	2	10	2.7	1	1	0	1	0		0	0	0	0	1	19.232876	0	1	.2857143	493	585	585	585	585	1.8214279
bacteria	40	0	4	2.8	.60206002	1	0	0	0	0		0	0	0	0	0	3.2876713	0	1	.5714286	19	40	100	100	100	2.19785
bacteria	35	0	3	2.4000001	1.7781513	1	0	0	0	0		0	1	1	0	1	4.6027398	0	1	.42857143	14	140	140	140	140	1.4058261
bacteria	45	0	12	2.4000001	.47712126	0	0	0	0	0		0	1	0	0	0	3.879452	0	1	1.7142857	118	118	118	118	118	2.3974199
bacteria	70	1	2	1	.77815127	0	1	1	0	0	scut	0	0	0	0	0	12.460274	0	1	.2857143	5	22	379	379	379	1.2684898
bacteria	13	0	3	8	2.3	1	0	0	0	0		0	0	0	0	1	2.169863	0	1	.42857143	25	61	66	66	66	1.9881698
bacteria	82	0	5	1.9	1.7781513	1	0	0	0	0	scut	0	1	0	0	0	12.854795	0	1	.71428573	21	35	391	88	391	1.8788617
bacteria	55	1	3	1	1.7781513	1	1	1	0	0	scut	0	0	0	0	0	11.638356	0	1	.42857143	22	44	354	354	354	1.2960806
bacteria	55	1	15	1.3	1	1	0	0	0	0	scut	0	0	0	0	0	12.295891	0	1	2.1428571	2	19	374	374	374	2.7341614
bacteria	45	1	4	6	2.7	1	0	0	0	0		0	0	0	0	1	1.709589	0	1	.5714286	23	37	52	52	52	1.3882976
bacteria	68	0	14	3	2.3	0	0	0	0	0		0	0	1	0	0	2.4000001	0	1	2	73	36.5	0	73	73	2.9668148
bacteria	59	0	20	12	2.7	1	0	0	0	0		0	0	0	0	1	1.8410959	0	1	2.8571429	56	56	1	56	56	2.3235023
bacteria	51	0	1	2.4000001	.47712126	0	0	0	0	0		0	0	0	0	0	8.8438358	0	1		213	269	269	269	213	2.1267939
bacteria	55	0	8	3	1	0	0	0	0	0	scut	0	0	0	0	1	11.572602	0	1	1.1428572	25	94	352	352	352	1.8279868
bacteria	56	0	3	1.4	1.30103	1	0	0	0	0	scut	0	0	0	0	1	3.6493151	0	1	.42857143	48	111	35	95	111	2.0832045
bacteria	13	0	28		1.1760913	1	0	0	0	0		0	1	0	0	1	10.717808	0	1	4	14	59	326	326	326	1.686154
bacteria	85	1	3	3.5	1	1	1	1	0	0		0	0	0	0	0	1.9726027	0	1	.42857143	60	60	60	60	60	1.9974978
bacteria	24	0	112	2.5	.17609125	1	0	0	0	0		0	1	0	0	1	1.939726	0	1	16	27	22	59	59	59	1.6585712
bacteria	49	0	20	1.4	1.30103	1	0	0	0	0		0	0	0	0	0	3.2219179	0	1	2.8571429	23	49	98	98	98	1.5640161
bacteria	65	0	3	4.9000001	2.3	1	0	0	0	0		0	1	1	0	1	1.019178	0	1	.42857143	10	31	31	31	31	1.3749467
bacteria	30	0	28	4.4000001	2.3	1	0	0	0	0	scut	0	0	0	0	0	12.230137	0	1	4	11	25	372	372	372	2.2370121
bacteria	4	0	1	10	2.7	1	0	0	0	0		0	1	1	0	1	6.871233	0	1	.14285715	21	71	209	209	209	1.3186444
bacteria	62	0	7	6.6999998	2.7	0	1	0	1	0		0	0	0	0	1	15.517808	0	1	1	29	14.5	472	472	472	1.5511506
bacteria	38	0	25	6	2.0791812	0	0	0	0	0		0	1	0	0	1	1.5123287	0	0	3.5714285	46	46	46	46	46	1.2270681
bacteria	54	0	7	3.5	1.30103	1	1	1	0	0	scut	0	1	0	0	1	11.90137	0	1	1	11	85	362	362	362	1.1546755
bacteria	65	1	1	5.5	2.7	0	0	0	0	0		0	0	0	0	0	3.1890411	0	1	.14285715	64	97	97	97	0	2.2434387
bacteria	65	0	10	12	2.7	1	0	0	0	0		0	0	0	0	1	1.6109589	0	1	1.4285715	29	49	49	49	9	2.1453621
bacteria	28	0	15	3	1.0791812	0	0	0	0	0		0	1	1	1	0	20.843836	0	1	2.1428571	65	91	634	634	634	1.1763402
bacteria	85	0	10	7.0999999	2.7	0	0	0	0	0		0	0	0	0	1	3.8465753	0	1	1.4285715	109	117	117	117	117	1.9439931
bacteria	65	0	15	0	2.0791812	1	0	0	0	0		0	1	0	1	0	1.1835617	0	0	2.1428571	36	36	36	36	36	1.4932315
bacteria	22	0	1		3	0	0	0	0	0		0	1	0	0	0	7.1013699	0	0		216	48	216	216	216	1.6924764
bacteria	26	0	4	8.6000004	2.3	1	0	0	0	0		0	0	0	0	1	7.4958906	0	1	.5714286	42	133	5	166	228	1.3166389
bacteria	25	1	5	4	1.9	0	0	0	0	0	scut	0	0	1	0	0	11.210958	0	1	.71428573	68	75	341	341	341	1.5898196
bacteria	55	1	17	6	2.3	1	1	0	0	1		0	0	1	0	0	1.479452	0	0	2.4285715	45	22.5	45	45	45	1.193118
bacteria	65	1	10	6	3	0	0	0	0	0		0	0	0	0	0	.23013699	1	0	1.4285715	7	7	2	7	7	2.4690714
bacteria	45	0	8	12	2.7	1	0	0	0	0		0	1	1	0	0	0	1	0	1.1428572	0	0	0	0	0	1.4278196
bacteria	70	0	15	4	1.4771212	1	0	0	0	0		0	0	0	0	0	.42739725	1	0	2.1428571	13	13	13	13	13	2.3613017
bacteria	45	0	7	8	2.3	1	0	0	0	0		0	0	1	0	1	0	1	0	1	0	0	0	0	0	1.57811
bacteria	60	1	20	6.5	2.7	1	1	0	0	1		0	0	1	0	0	.065753423	1	0	2.8571429	2	2	2	2	2	1.5219901
bacteria	56	0	3	11	3	0	0	0	0	0		0	0	0	0	1	.19726028	1	0	.42857143	6	3	0	6	6	2.4536183
bacteria	12	0	1	2.4000001	0	1	0	0	0	0		0	0	0	0	0	.69041097	1	1	.14285715	3	21	21	21	21	2.2642126
bacteria	60	1	8	6	1.9	0	0	0	0	0		0	0	0	0	0	.19726028	1	0	1.1428572	6	6	6	6	6	1.4566039
bacteria	65	0	3	2	1.1760913	1	0	0	0	0		0	0	1	0	0	.23013699	1	0	.42857143	7	7	7	7	7	1.7097542
bacteria	27	0	364	8	1.4771212	1	0	0	0	0		0	1	0	0	1	.65753424	1	0	52	20	20	20	20	20	2.393774
bacteria	60	0	7	7.6999998	2.7	1	0	0	0	0		0	0	1	0	1	0	1	0	1	0	0	0	0	0	1.6058371
bacteria	60	1	4	3.9000001	2.3	1	1	1	0	0		0	0	1	0	1	.88767123	1	1	.5714286	27	27	27	27	27	1.433872
bacteria	60	1	10	2	2.3	0	1	1	0	0		0	0	0	0	0	0	1	0	1.4285715	0	0	0	0	0	1.7570041
bacteria	35	1	5	2	.30103001	1	0	0	0	0		0	0	0	0	0	.23013699	1	1	.71428573	7	3.5	7	7	7	2.5833628
bacteria	52	1	10.5	11.5	2.7	1	0	0	0	0		0	0	1	0	1	.46027398	1	0	1.5	14	7	14	14	14	1.806821
bacteria	10	0	4	2	.30103001	1	0	0	0	0		0	1	1	0	0	.16438356	1	1	.5714286	5	5	5	5	5	1.3565217
bacteria	40	0	3	7.6999998	2.7	1	0	0	0	0		0	0	0	0	1	.46027398	1	0	.42857143	14	14	14	14	14	2.0704713
bacteria	75	1	3	11	2.7	0	1	0	0	1		0	0	0	1	1	.49315068	1	0	.42857143	15	7.5	15	15	15	1.3837432
bacteria	53	0	1	1.7	3	0	1	0	0	1		0	1	0	1	0	0	1	0		0	0	0	0	0	1.1962589
bacteria	32	1	3	1.4	.17609125	1	0	0	0	0		0	1	0	0	1	0	1	0	.42857143	0	0	0	0	0	1.3003857
bacteria	59	0	4	2.8	1.7781513	1	0	0	0	0		0	0	0	0	0	0	1	0	.5714286	0	0	0	0	0	1.5969355
bacteria	34	0	2	1	.47712126	1	0	0	0	0		0	1	0	0	1	0	1	0	.2857143	0	0	0	0	0	1.7039509
bacteria	75	0	2	3.5	1.9	0	1	0	0	1		0	0	0	0	0	.55890411	1	1	.2857143	17	8.5	17	17	17	1.6792204
bacteria	82	0	5	12	2.7	1	1	1	0	0		0	0	0	0	1	.42739725	1	0	.71428573	13	13	13	13	13	1.747167
bacteria	60	0	3	8	2.7	1	0	0	0	0		0	0	0	0	1	.16438356	1	0	.42857143	5	5	5	5	5	2.1312847
bacteria	55	0	3	5.6999998	2.7	0	0	0	0	0		0	0	0	0	1	.42739725	1	0	.42857143	13	13	13	13	13	1.8701653
bacteria	71	0	56	5.9000001	2.7	0	0	0	0	0		0	1	0	0	1	0	1	0	8	0	0	0	0	0	1.5516262
bacteria	65	0	56	12	3	0	1	1	0	0		0	0	0	0	1	.52602738	1	0	8	16	16	16	16	16	1.651175
bacteria	45	1	20	2.5999999	.77815127	0	0	0	0	0	scut	0	0	0	0	0	.75616437	1	1	2.8571429	4	23	23	23	23	2.2985628
bacteria	45	1	1	2	.60206002	1	0	0	0	0		0	1	0	0	0	0	1	0		0	0	0	0	0	2.0153325
bacteria	55	0	1	2.8	2.3	1	0	0	0	0		0	0	0	0	0	.92054796	1	1	.14285715	12	28	28	13	12	2.3328879
bacteria	35	1	7	1	.30103001	0	0	0	0	0		0	0	0	0	0	0	1	0	1	0	0	0	0	0	2.2343261
bacteria	45	1	5	2	1	1	0	0	0	0		0	0	0	0	0	0	1	0	.71428573	0	0	0	0	0	2.690397
bacteria	35	1	6	3.5	1	1	0	0	0	0		0	0	0	0	0	.46027398	1	1	.85714287	2	14	14	14	14	2.3964388
bacteria	60	0	7	4	3	0	0	0	0	0		0	1	0	0	0	.16438356	1	0	1	5	2.5	5	5	5	1.6525021
bacteria	52	0	7	1.4	1.9	0	0	0	0	0		0	0	0	0	0	.42739725	1	1	1	13	6.5	13	13	13	2.2056339
bacteria	17	1	10	1.9	.30103001	1	0	0	0	0		0	0	0	0	1	.19726028	1	0	1.4285715	6	6	6	6	6	2.2535603
bacteria	20	0	4	2	0	0	0	0	0	0		0	1	0	0	0	.29589042	1	1	.5714286	1	9	9	9	9	1.6177058
bacteria	75	0	3	1.5	1.0791812	1	0	0	0	0		0	0	0	0	0	0	1	0	.42857143	0	0	0	0	0	2.3542168
fungus	47	0	4	3.5	.17609125	1	0	0	0	0	muttpilot	0	1	0	0	0	21.468493	0	1	.5714286	15	19	653	653	653	1.7039984
fungus	15	0	7	3	.77815127	0	0	0	0	0		0	0	1	0	0	31.29863	0	1	1	7	952	952	952	952	1.4535352
fungus	35	0	10	2.8	2.7	1	0	0	0	0		0	1	1	0	0	.98630136	0	1	1.4285715	30	30	30	30	30	1.4001755
fungus	52	0	7	3	1.1760913	0	0	0	0	0		0	0	0	0	0	1.2164384	0	1	1	16	37	37	37	37	1.9576453
fungus	45	1	28	9.5	2.7	1	0	0	0	0		0	1	0	0	1	11.210958	0	0	4	341	136	3	341	341	2.5192256
fungus	36	0	5	6	1	1	0	0	0	0		0	1	1	0	0	2.2356164	0	1	.71428573	47	68	68	68	68	1.7885611
fungus	62	1	10	5	2.7	1	0	0	0	0		0	1	1	0	0	1.019178	0	0	1.4285715	31	31	31	31	31	1.4238608
fungus	42	0	3	2.2	1.4771212	1	0	0	0	0		0	1	1	0	0	1.019178	0	1	.42857143	10	31	31	31	31	1.1505178
fungus	59	0	2	4.9000001	1.30103	1	0	0	0	0		0	0	0	0	0	1.4136987	0	0	.2857143	43	43	43	43	43	2.2617016
fungus	55	0	12	12	2.7	0	0	0	0	0		0	0	1	0	1	2.5643835	0	0	1.7142857	78	78	78	0	78	1.7839558
fungus	56	1	2	4.5	1	0	1	0	0	1		0	0	0	0	0	31.002739	0	1	.2857143	24	52	13	943	943	1.5868462
fungus	45	1	10	12	2.3	0	0	0	0	0		0	1	1	0	0	14.038356	0	0	1.4285715	427	427	23	427	427	1.6465064
fungus	52	1	16	11	2.7	0	0	0	0	0		0	1	1	0	1	7.9232879	0	0	2.2857144	241	78	27	30	241	1.6490384
fungus	51	0	6	6.9000001	1.9	1	0	0	0	0		0	1	1	1	1	2.5315068	0	1	.85714287	8	77	30	77	77	1.2692651
fungus	10	0	7	4	1.7781513	1	0	0	0	0		0	1	0	0	0	6.3452053	0	0	1	193	21	19	112	193	1.5883576
fungus	26	1	5	5.0999999	.60206002	0	0	0	0	0		0	0	0	0	0	4.8657537	0	1	.71428573	57	148	148	148	148	2.000385
fungus	50	0	4	3.2	2.0791812	1	0	0	0	0		0	1	1	0	0	1.4465753	0	1	.5714286	15	44	44	44	44	1.42169
fungus	9	0	9	2	.30103001	0	0	0	0	0		0	0	0	0	0	1.3808219	0	1	1.2857143	9	42	42	42	42	1.8107517
fungus	38	1	1	10	2.7	0	1	0	1	0		0	0	0	0	1	30.410959	0	0		925	925	925	925	925	1.5749575
fungus	45	1	9	5.9000001	2.3	1	0	0	0	0		0	1	0	0	0	2.9917808	0	1	1.2857143	39	91	91	91	91	1.7506282
fungus	47	1	7	4.5	.77815127	1	0	0	0	0		0	0	0	0	0	1.5452055	0	1	1	26	47	47	47	47	2.3717959
fungus	68	0	15	4	.60206002	1	1	1	0	0		0	0	0	0	0	1.4136987	0	0	2.1428571	43	43	43	43	43	1.7723374
fungus	43	1	2	1.1	.30103001	0	0	0	0	0		0	0	0	0	1	33.10685	0	1	.2857143	16	75	1007	1007	1007	1.8597605
fungus	67	0	1	1.4	.60206002	0	0	0	0	0		0	0	0	0	1	2.49863	0	1	.14285715	27	76	76	76	76	1.2583656
fungus	43	0	10	10	2.7	1	0	0	0	0		0	1	0	0	1	6.2794518	0	1	1.4285715	122	20	191	191	191	1.5400555
fungus	55	0	56	7.3000002	2.0791812	1	0	0	0	0		0	1	1	0	1	14.89315	0	0	8	453	453	11	14	72	1.2992659
fungus	40	1	7	6	2.3	1	0	0	0	0		0	1	1	0	1	2.2356164	0	1	1	31	68	68	68	68	1.3306428
fungus	62	0	56	4.5999999	1.1760913	0	1	1	0	0		0	0	0	1	1	7.6931505	0	1	8	141	141	234	234	234	1.2111762
fungus	38	0	4	2.8	0	0	0	0	0	0		0	0	0	0	0	2.8273973	0	1	.5714286	40	40	86	86	86	1.865097
fungus	34	0	3	2.3	.30103001	1	0	0	0	0		0	0	0	0	0	1.1835617	0	1	.42857143	21	36	36	36	36	1.9473599
fungus	40	1	10	3	0	0	0	0	0	0		0	0	1	0	0	11.079453	0	0	1.4285715	337	45	15	41	337	1.4577686
fungus	65	1	10	4.9000001	1.7781513	1	0	0	0	0		0	1	0	0	0	2.7616439	0	0	1.4285715	84	19	19	84	84	1.2985775
fungus	15	0	10	5	1.7781513	1	0	0	0	0		0	0	0	0	0	3.6493151	0	1	1.4285715	7	111	111	111	111	1.9722282
fungus	35	0	15	4	1.7781513	1	0	0	0	0		0	0	0	0	0	1.019178	0	0	2.1428571	31	31	31	31	31	2.2083559
fungus	50	1	20	4	2.3	1	0	0	0	0		0	1	1	0	1	9.1397257	0	0	2.8571429	278	278	31	32	278	1.1277699
fungus	70	0	2	1.7	.60206002	0	1	1	0	0		0	0	0	0	0	4.1753426	0	1	.2857143	57	98	127	127	127	1.6072991
fungus	40	0	20	3.9000001	1.30103	0	0	0	0	0		0	1	1	0	0	1.1835617	0	0	2.8571429	36	36	36	25	36	1.2596811
fungus	42	0	5	3	.30103001	1	0	0	0	0		0	1	1	0	0	1.6109589	0	1	.71428573	16	49	49	49	49	1.3745924
fungus	32	1	4	1.3	.17609125	0	0	0	0	0		0	0	0	0	0	2.2684932	0	1	.5714286	18	46	69	69	69	1.9941583
fungus	29	0	5	2	.30103001	1	0	0	0	0		0	1	0	0	0	2.5972602	0	1	.71428573	6	6	79	79	79	1.6742454
fungus	50	1	5	10	2.3	1	0	0	0	0		0	1	0	0	1	7.2328768	0	0	.71428573	220	104	14	220	220	1.6344451
fungus	38	0	38	4	2.3	0	0	0	0	0		0	0	1	0	1	26.465754	0	0	5.4285712	805	805	23	805	805	1.7399677
fungus	68	1	7	1.7	2.3	1	1	1	0	0		0	0	0	1	0	8.4493151	0	1	1	47	69	257	1	257	1.3996737
fungus	57	1	2	2	.77815127	1	0	0	0	0		0	0	0	0	0	1.019178	0	1	.2857143	0	7	31	31	31	2.4116817
fungus	62	1	25	10	2.7	0	0	0	0	0		0	1	0	0	0	5.5561643	0	1	3.5714285	46	169	2	169	4	1.7238381
fungus	27	1	10	2.5999999	1.4771212	1	0	0	0	0		0	1	1	0	1	1.0849315	0	1	1.4285715	10	33	33	33	33	1.5844785
fungus	40	0	3	3	0	1	0	0	0	0		0	1	0	1	0	21.665754	0	1	.42857143	1	69	659	659	659	1.3369827
fungus	65	0	3	5	2.7	0	0	0	0	0		0	1	1	0	0	1.1178082	0	0	.42857143	34	34	34	4	34	1.5944157
fungus	65	0	84	5.5	2.3	0	0	0	0	0		0	1	1	0	1	5.4904108	0	1	12	27	69	6	167	167	1.2349724
fungus	33	0	5	2.8	.17609125	0	0	0	0	0		0	1	1	0	0	1.939726	0	1	.71428573	30	49	59	59	59	1.2404238
fungus	43	0	4	4	1.4771212	1	0	0	0	0		0	0	0	0	0	1.0520548	0	1	.5714286	32	32	32	32	32	2.2181861
fungus	22	0	1	4.5	.47712126	1	0	0	0	0		0	0	0	0	1	1.0520548	0	1	.14285715	25	32	32	32	32	1.770977
fungus	65	1	8	10	2.7	0	1	1	0	0		0	0	0	0	1	58.816437	0	1	1.1428572	13	18	13	1789	1789	1.6185906
fungus	40	1	14	12	2.3	0	0	0	0	0		0	1	1	0	1	26.301371	0	0	2	800	800	13	0	32	1.2574897
fungus	45	0	20	11	2.7	1	0	0	0	0		0	1	1	0	1	4.4054794	0	1	2.8571429	25	134	4	134	134	1.7047383
fungus	56	0	15	2	2.0791812	1	0	0	0	0		0	0	0	0	0	1.709589	0	1	2.1428571	22	52	23	52	52	2.1055548
fungus	60	0	7	12	2.7	0	1	0	0	1		0	1	1	1	1	.98630136	0	0	1	30	30	30	30	30	1.1759256
fungus	44	1	1	3.5	2.0791812	1	0	0	0	0	scut	0	0	1	0	1	11.769863	0	1	.14285715	7	94	358	358	358	1.5541767
fungus	70	0	10	10.4	2.7	1	0	0	0	0		0	0	0	0	1	3.7808218	0	0	1.4285715	115	34	7	115	115	1.9489232
fungus	6	1	15	7.5	2.7	1	0	0	0	0		0	0	1	0	1	8.0547943	0	0	2.1428571	245	245	2	18	175	1.4927095
fungus	65	0	10	6.3000002	1.4771212	1	0	0	0	0		0	0	0	0	0	2.2356164	0	1	1.4285715	68	68	68	68	68	2.2929201
fungus	17	0	3	3	0	0	0	0	0	0		0	1	0	0	0	1.3808219	0	1	.42857143	14	42	42	42	42	1.5006809
fungus	41	0	6	11	2.3	1	0	0	0	0		0	0	0	0	0	.065753423	1	0	.85714287	2	2	2	2	2	2.232295
fungus	45	0	10	4.5	1.0791812	0	0	0	0	0		0	1	0	0	1	.36164382	1	0	1.4285715	11	11	11	11	11	1.4769527
fungus	30	0	3	3.9000001	.47712126	1	0	0	0	0		0	1	0	0	0	.75616437	1	0	.42857143	23	23	23	23	23	1.6828597
fungus	20	0	1	2	.30103001	1	0	0	0	0		0	0	0	0	0	.065753423	1	0	.14285715	2	2	2	2	2	2.0734336
fungus	55	1	7	2.4000001	1.0791812	1	0	0	0	0		0	1	1	0	0	0	1	0	1	0	0	0	0	0	1.4684916
fungus	30	1	5	4.9000001	.47712126	1	0	0	0	0		0	0	0	0	0	.92054796	1	1	.71428573	7	28	28	28	28	2.2882626
fungus	28	0	10	11	2.3	0	0	0	0	0		0	1	1	0	0	.62465751	1	0	1.4285715	19	5	19	19	19	1.6274781
fungus	38	0	42	5	2.7	1	0	0	0	0		0	0	0	0	0	.26301369	1	0	6	8	4	8	8	8	2.0359836
fungus	41	1	26	2	1	0	0	0	0	0		0	1	0	0	0	.42739725	1	1	3.7142856	13	13	13	13	13	2.3405755
fungus	48	1	14	8.5	2.7	1	0	0	0	0		0	0	0	0	1	.23013699	1	0	2	7	7	7	7	7	2.0325975
fungus	48	0	2	4	1.9	1	0	0	0	0		0	1	0	0	1	.82191783	1	1	.2857143	25	25	25	25	25	1.5425756
fungus	17	0	2	1.5	0	1	0	0	0	0		0	0	0	0	0	0	1	0	.2857143	0	0	0	0	0	2.0471735
fungus	90	0	5	11	2.7	1	0	0	0	0		0	0	0	0	1	0	1	0	.71428573	0	0	0	0	0	2.1818311
fungus	45	0	4	2	.47712126	1	1	1	0	0		0	0	0	0	0	.26301369	1	1	.5714286	8	8	8	8	8	1.7215474
fungus	40	1	5	2.4000001	.30103001	1	0	0	0	0		0	1	0	0	0	.32876712	1	1	.71428573	10	10	10	10	10	1.8043995
fungus	20	0	3	3.5	0	1	0	0	0	0		0	0	0	0	1	.19726028	1	0	.42857143	6	6	6	6	6	1.8793044
fungus	30	1	10	3.2	1.7781513	1	0	0	0	0		0	0	1	0	0	0	1	0	1.4285715	0	0	0	0	0	2.5251365
fungus	55	0	20	2.4000001	1	0	0	0	0	0		0	1	1	0	0	.69041097	1	1	2.8571429	10	21	21	21	21	1.6461226
fungus	29	0	3	2.0999999	.60206002	1	0	0	0	0		0	0	0	0	0	.36164382	1	1	.42857143	11	5.5	11	11	11	2.1180511
fungus	60	1	7	3.5	1.7781513	1	1	1	0	0		0	1	1	0	0	.72328764	1	1	1	22	11	22	22	22	1.3067181
fungus	43	1	2	3.5	.60206002	0	0	0	0	0		0	0	0	0	0	.8547945	1	1	.2857143	6	26	26	26	26	1.8911592
fungus	55	1	4	1.5	1	1	1	1	0	0		0	0	0	0	1	0	1	0	.5714286	0	0	0	0	0	1.6247795
fungus	10	1	7	2.4000001	0	0	0	0	0	0		0	1	0	0	0	.59178084	1	0	1	18	9	18	18	18	1.5678828
fungus	63	0	6	2.0999999	.77815127	0	0	0	0	0		0	0	0	0	0	.32876712	1	0	.85714287	10	10	10	10	10	1.9663851
fungus	40	1	7	2	.47712126	0	0	0	0	0		0	1	1	0	1	.29589042	1	0	1	9	9	9	9	9	1.2826242
fungus	42	0	2	2.4000001	.30103001	1	0	0	0	0		0	0	0	0	0	.065753423	1	0	.2857143	2	2	2	2	2	2.1404655
fungus	50	1	10	8	2.7	1	0	0	0	0		0	1	0	0	1	.32876712	1	0	1.4285715	10	10	10	10	10	1.6372252
fungus	60	1	4	3	2.7	0	0	0	0	0		0	0	0	0	0	.49315068	1	0	.5714286	15	15	15	15	15	2.0014863
fungus	40	1	7	4	2.0791812	0	0	0	0	0		0	1	0	1	1	.46027398	1	0	1	14	14	14	14	14	1.5837449
fungus	14	0	2	1.4	0	0	0	0	0	0		0	0	0	0	0	.49315068	1	1	.2857143	15	15	15	15	15	1.8099313
fungus	34	0	3	2.8	.47712126	1	0	0	0	0		0	1	0	0	0	.23013699	1	0	.42857143	7	7	7	7	7	1.6904476
fungus	57	0	4	5.8000002	2.3	1	0	0	0	0		0	0	0	0	0	.55890411	1	0	.5714286	17	8.5	17	17	17	2.0944934
fungus	32	1	56	0	2.7	1	0	0	0	0		0	0	0	0	0	.13150685	1	0	8	4	4	4	4	4	2.1758521
fungus	37	0	7	3	.60206002	0	0	0	0	0		0	0	0	0	0	.32876712	1	0	1	10	10	10	10	10	1.8906977
fungus	55	0	3	1.3	.47712126	1	0	0	0	0		0	0	0	0	0	.32876712	1	1	.42857143	5	10	10	10	10	2.1932306
fungus	22	0	7	2.0999999	0	1	0	0	0	0		0	0	0	0	0	0	1	0	1	0	0	0	0	0	2.0606425
fungus	70	1	4	5.3000002	2.3	0	0	0	0	0		0	0	0	0	1	.92054796	1	0	.5714286	28	14	28	28	28	1.8529167
fungus	25	1	4	2.8	1	0	0	0	0	0		0	0	0	0	1	0	1	0	.5714286	0	0	0	0	0	1.849201
fungus	30	0	7	3.5	1.0791812	1	0	0	0	0		0	1	1	0	0	0	1	0	1	0	0	0	0	0	1.3209013
fungus	21	0	7	2	.30103001	1	0	0	0	0		0	1	1	0	0	.95342463	1	1	1	6	29	29	29	29	1.3533318
fungus	50	0	20	1.6	1.1760913	0	1	1	0	0		0	1	0	0	1	0	1	0	2.8571429	0	0	0	0	0	1.2562134
